# Supplementary material for: Comparison of Droplet Digital PCR and Quantitative PCR Assays for Quantitative Detection of Xanthomonas citri Subsp. citri
Source: PLoS One. 2016 Jul 18;11(7):e0159004. doi: 10.1371/journal.pone.0159004 (PMC4948846; doi:10.1371/journal.pone.0159004)
Supplement: S1 Checklist — (XLS) [file pone.0159004.s001.xls]

## Sheet: qPCR
S4 MIQE checklist for qPCR and ddPCR
ITEM TO CHECK	IMPORTANCE	CHECKLIST
EXPERIMENTAL DESIGN
Definition of experimental and control groups	E	Yes
Number within each group	E	Yes
Assay carried out by core lab or investigator's lab?	D	Yes
Acknowledgement of authors' contributions	D	Yes
SAMPLE
Description	E	Yes
Volume/mass of sample processed	D	Yes
Microdissection or macrodissection	E	/
Processing procedure	E	Yes
If frozen - how and how quickly?	E	/
If fixed - with what, how quickly?	E	/
Sample storage conditions and duration (especially for FFPE samples)	E	Yes
NUCLEIC ACID EXTRACTION
Procedure and/or instrumentation	E	Yes
Name of kit and details of any modifications	E	Yes
Source of additional reagents used	D	Yes
Details of DNase or RNAse treatment	E	/
Contamination assessment (DNA or RNA)	E	No
Nucleic acid quantification	E	Yes
Instrument and method	E	Yes
Purity (A260/A280)	D	/
Yield	D	Yes
RNA integrity method/instrument	E	/
RIN/RQI or Cq of 3' and 5' transcripts	E	/
Electrophoresis traces	D	/
Inhibition testing (Cq dilutions, spike or other)	E	/
REVERSE TRANSCRIPTION
Complete reaction conditions	E	/
Amount of RNA and reaction volume	E	/
Priming oligonucleotide (if using GSP) and concentration	E	/
Reverse transcriptase and concentration	E	/
Temperature and time	E	/
Manufacturer of reagents and catalogue numbers	D	/
Cqs with and without RT	D*	/
Storage conditions of cDNA	D	/
qPCR TARGET INFORMATION
If multiplex, efficiency and LOD of each assay.	E	/
Sequence accession number	E	Yes
Location of amplicon	D	Yes
Amplicon length	E	Yes
In silico specificity screen (BLAST, etc)	E	No
Pseudogenes, retropseudogenes or other homologs?	D	No
Sequence alignment	D	No
Secondary structure analysis of amplicon	D	No
Location of each primer by exon or intron (if applicable)	E	/
What splice variants are targeted?	E	/
qPCR OLIGONUCLEOTIDES
Primer sequences	E	Yes
RTPrimerDB Identification Number	D	/
Probe sequences	D**	Yes
Location and identity of any modifications	E	/
Manufacturer of oligonucleotides	D	Yes
Purification method	D	No
qPCR PROTOCOL
Complete reaction conditions	E	Yes
Reaction volume and amount of cDNA/DNA	E	Yes
Primer, (probe), Mg++ and dNTP concentrations	E	/
Polymerase identity and concentration	E	/
Buffer/kit identity and manufacturer	E	Yes
Exact chemical constitution of the buffer	D	/
Additives (SYBR Green I, DMSO, etc.)	E	/
Manufacturer of plates/tubes and catalog number	D	Yes
Complete thermocycling parameters	E	Yes
Reaction setup (manual/robotic)	D	Yes
Manufacturer of qPCR instrument	E	Yes
qPCR VALIDATION
Evidence of optimisation (from gradients)	D	Yes
Specificity (gel, sequence, melt, or digest)	E	Yes
For SYBR Green I, Cq of the NTC	E	/
Standard curves with slope and y-intercept	E	Yes
PCR efficiency calculated from slope	E	Yes
Confidence interval for PCR efficiency or standard error	D	Yes
r2 of standard curve	E	Yes
Linear dynamic range	E	Yes
Cq variation at lower limit	E	Yes
Confidence intervals throughout range	D	No
Evidence for limit of detection	E	Yes
If multiplex, efficiency and LOD of each assay.	E	/
DATA ANALYSIS
qPCR analysis program (source, version)	E	Yes
Cq method determination	E	Yes
Outlier identification and disposition	E	No
Results of NTCs	E	Yes
Justification of number and choice of reference genes	E	/
Description of normalisation method	E	/
Number and concordance of biological replicates	D	/
Number and stage (RT or qPCR) of technical replicates	E	Yes
Repeatability (intra-assay variation)	E	Yes
Reproducibility (inter-assay variation, %CV)	D	Yes
Power analysis	D	Yes
Statistical methods for result significance	E	Yes
Software (source, version)	E	Yes
Cq or raw data submission using RDML	D	No

## Sheet: ddPCR
ITEM TO CHECK	IMPORTANCE	CHECKLIST
EXPERIMENTAL DESIGN
Definition of experimental and control groups	E	Yes
Number within each group	E	Yes
Assay carried out by core lab or investigator's lab?	D	Yes
Power analysis	D	Yes
SAMPLE
Description	E	Yes
Volume/mass of sample processed	E	Yes
Microdissection or macrodissection	E	/
Processing procedure	E	Yes
If frozen - how and how quickly?	E	/
If fixed - with what, how quickly?	E	/
Sample storage conditions and duration (especially for FFPE samples)	E	/
NUCLEIC ACID EXTRACTION
Quantification-instrument/method.	E	Yes
Storage conditions: temperature, concentration, duration, buffer.	E	Yes
DNA or RNA quantification	E	Yes
Quality/integrity, instrument/method, e.g. RNA integrity/R quality index and trace or 3`:5`.	E	/
Template structural information.	E	NO
Template modification (digestion, sonication, preamplification, etc.).	E	Yes
Template treatment (initial heating or chemical denaturation).	E	/
Inhibiton dilution or spike.	E	Yes
DNA contamination assessment of RNA sample	E	/
Details of Dnase treatment where performed	E	/
Manufacturer of reagents used and catalogue number	D	Yes
Storage of nucleic acid: temperature, concentration, duration, buffer.	E	Yes
REVERSE TRANSCRIPTION (if necessary)
cDNA priming method+concentration	E	/
one- or 2- step protocol	E	/
Amount of RNA used per reaction.	E	/
Detailed reaction components and conditions.	E	/
RT efficiency.	D	/
Estimated copies measured with and without addition of RT.b	D	/
Manufacturer of reagents used and catalogue number	D	/
Reaction volume (for 2-step RT reaction).	D	/
Storage of cDNA: temperature, concentration, duration, buffer.	D	/
dPCR TARGET INFORMATION
Sequence accession number	E	Yes
Amplicon location.	D	Yes
Amplicon length	E	Yes
In silico specificity screen (BLAST, etc)	E	Yes
Pseudogenes, retropseudogenes or other homologs?	D	/
Sequence alignment	D	NO
Secondary structure analysis of amplicon	D	NO
Location of each primer by exon or intron (if applicable)	E	/
Where appropriate, which splice variants are targeted?	E	/
dPCR OLIGONUCLEOTIDES
Primer sequences and/or amplicon context sequence.	E	Yes
RTPrimerDB Identification Number	D	/
Probe sequences	D	Yes
Location and identity of any modifications	E	Yes
Manufacturer of oligonucleotides	D	Yes
Purification method	D	NO
dPCR PROTOCOL
Complete reaction conditions	E	Yes
Reaction volume and amount of RNA/cDNA/DNA	E	Yes
Primer, (probe), Mg++ and dNTP concentrations	E	Yes
Polymerase identity and concentration	E	Yes
Buffer/kit identity and manufacturer	E	Yes
Exact chemical constitution of the buffer	D	NO
Additives (SYBR Green I, DMSO, etc.)	E	/
Manufacturer of plates/tubes and catalog number	D	Yes
Complete thermocycling parameters	E	Yes
Reaction setup	D	Yes
Gravimetric or volumetric dilutions (manual/robotic)	D	Yes
Total PCR reaction volume prepared	D	Yes
Partition number.	E	Yes
individual partition volume.	E	Yes
Total volume of the partitons measured (effective reaction size).	E	Yes
Partition volume variance/SD.	D	NO
Comprehensive details and appropriate use of controls.	E	Yes
Manufacturer of dPCR instrument.	E	Yes
dPCR VALIDATION
Optimization data for the assay.	D	Yes
Specificity (when maesuring rare mutations, pathogen sequences etc.).	E	Yes
Limit of detection of calibration control.	D	Yes
If multiplex, comparison with singleplex assays.	E	/
DATA ANALYSIS
Mean copies per partition (λ or equivalent).	E	Yes
dPCR analysis program(source, version).	E	Yes
Outlier identification and dispostion	E	/
Results of no-template controls.	E	Yes
Example of positive(s) and negative experimental results as supplemental data.	E	Yes
Where appropriate, justification of number and choice of reference genes.	E	/
Where appropriate, description of normalization mehtod	E	/
Number and concordance of biological replicates.	D	Yes
Number and stage (RT or dPCR) of technical replicates.	E	Yes
Repeatability (intra-assay variation)	E	Yes
Reproducibility (inter-assay/user/lab etc. variation)	D	Yes
Experimental variance or CI.	E	Yes
Statistical methods used for analysis.	E	Yes
Data submission using RDML (Real-time PCR Data Markup Language).	D	NO
